# Supplementary material for: Identification of Circular RNA Profiles in the Liver of Diet-Induced Obese Mice and Construction of the ceRNA Network
Source: Genes (Basel). 2023 Mar 10;14(3):688. doi: 10.3390/genes14030688 (PMC10048691; doi:10.3390/genes14030688)
Supplement: Supplementary file 1 [file genes-14-00688-s001.zip]

Archive with 1 entries (1 files):
- genes-2233683-supplementary.pdf
